# Supplementary material for: CRISPRi-Mediated Down-Regulation of the Cinnamate-4-Hydroxylase (C4H) Gene Enhances the Flavonoid Biosynthesis in Nicotiana tabacum
Source: Biology (Basel). 2022 Jul 27;11(8):1127. doi: 10.3390/biology11081127 (PMC9404795; doi:10.3390/biology11081127)
Supplement: Supplementary file 1 [file biology-11-01127-s001.zip]

Archive with 1 entries (1 files):
- Supplementary material.pptx
